# Supplementary material for: Exploratory Metabolomic and Lipidomic Profiling in a Manganese-Exposed Parkinsonism-Affected Population in Northern Italy
Source: Metabolites. 2025 Jul 20;15(7):487. doi: 10.3390/metabo15070487 (PMC12299838; doi:10.3390/metabo15070487)
Supplement: Supplementary file 1 [file metabolites-15-00487-s001.zip]

Archive with 15 entries (15 files):
- Supplemental_Figure_S1_SF1.png
- Supplemental_Figure_S2_SF2.png
- Supplemental_Figure_S3_SF3.png
- Supplemental_Figure_S4_SF4.png
- Supplemental_Figure_S5_SF5.png
- Supplemental_Figure_S6_SF6.png
- Supplemental_Figure_S7_SF7.png
- Supplemental_Table_S1_ST1.csv
- Supplemental_Table_S2_ST2.xlsx
- Supplemental_Table_S3_ST3.csv
- Supplemental_Table_S4_ST4.csv
- Supplemental_Table_S5_ST5.csv
- Supplemental_Table_S6_ST6.csv
- Supplemental_Table_S7_ST7.csv
- Supplemental_Table_S8_ST8.csv
