# Supplementary material for: Exploratory Metabolomic and Lipidomic Profiling in a Manganese-Exposed Parkinsonism-Affected Population in Northern Italy
Source: Metabolites. 2025 Jul 20;15(7):487. doi: 10.3390/metabo15070487 (PMC12299838; doi:10.3390/metabo15070487)
Supplement: Supplementary file 1 [file metabolites-15-00487-s001.zip › Supplemental_Table_S1_ST1.csv]

No.	METABOLITE	KEGG ID	HMDB ID	PubChem	CAS	METABOLIC PATHWAY
1	12-HETE	C14777	HMDB06111	5312983	54397-83-0	Lipids/phospholipids, ligand
2	13-HODE	C14767	HMDB61708	5282948	29623-28-7	Lipids/phospholipids, ligand
3	1-Methyladenosine	C02494	HMDB03331	27476	15763-06-1	Nucleotide/Purine metabolism
4	1-Methylguanosine	C04545	HMDB01563	96373	2140-65-0	Nucleotide/Purine metabolism
5	1-Methylhistamine	C05127	HMDB00898	3614	501-75-7	Amino acids metabolism/His
6	1-Methylhistidine	C01152	HMDB00001	4381	368-16-1	Amino Acid (Histidine Metabolism)
7	2,3-Dihydroxybenzoic acid	C00196	HMDB0000397	19	303-38-8	Benzoate degradation
8	2/3-Aminoisobutyric acid	C03665	HMDB0001906	6119	62-57-7	pyrimidine metabolism
9	2-Aminoadipate	C00956	HMDB00510	469	542-32-5	Amino acids metabolism/Lys
10	2-Aminoadipic acid	C00956	HMDB0000510	469	542-32-5	Biosynthesis of amino acids
11	2-Aminobutyric acid	C02356	HMDB0000452	80283	N/A	Cysteine and methionine metabolis
12	2-Deoxyadenosine	C00559	HMDB0000101	13730	958-09-8	Purine metabolism
13	2-Deoxycytidine Diphosphate (DCDP)	C00705	HMDB01245	150855	800-73-7	Nucleotide/Pyrimidine metabolism
14	2-deoxyguanosine	C00330	HMDB0000085	187790	961-07-9	Purine metabolism
15	2-Deoxyuridine	C00526	HMDB00012	13712	951-78-0	Nucleotide/Pyrimidine metabolism
16	2-Furoic acid	C01546	HMDB0000617	6919	88-14-2	Microbial metabolism in diverse environments
17	2-Hydroxybenzoic acid	C00805	HMDB0001895	338	69-72-7	Phenylalanine metabolism
18	2-hydroxybutyric acid	C05984	HMDB0000008	11266	565-70-8	Propanoate metabolism
19	2-Hydroxyglutarate (2HG)	C02630	HMDB59655	43	63512-50-5	Amino-acid metabolism & Glycine/Serine/Threonine metabolism
20	2-Hydroxyphenylacetic acid	C05852	HMDB0000669	11970	614-75-5	Phenylalanine metabolism
21	2-Ketobutyric acid	C00109	HMDB0000005	58	600-18-0	Glycine, serine and threonine metabolism
22	2-Methylbutyric acid	C18319	HMDB0002176	8314	116-53-0	Protein digestion and absorption
23	2-Methylglutaric acid	N/A	HMDB0000422	12046	617-62-9	metabolite of succinic acid
24	2-Phosphoglyceric Acid	C00597	HMDB00362	59	2553-59-5	Glycolosis
25	3-Aminobutyric acid	N/A	HMDB0031654	10932	541-48-0	cereals and cereal products
26	3-Hexenedioic acid	N/A	HMDB0000393	5351896	4436-74-2	fatty acid metabolism
27	3-hydroxyanthranilic acid	C00632	HMDB0001476	86	548-93-6	Tryptophan metabolism
28	3-hydroxybutyric acid (3HBA )	C01089	HMDB00357	441	625-72-9	TCA Cycle
29	3-Hydroxyisovaleric Acid	N/A	HMDB00754	69362	625-08-1	Amino Acid
30	3-hydroxykynurenine	C02794	HMDB0000732	89	2147-61-7	tryptophan catabolism
31	3-Hydroxykynurenine	C02794	HMDB00732	89	484-78-6	Tryptophan Cycle
32	3-Hydroxyphenylacetic acid	C05593	HMDB0000440	12122	621-37-4	Tyrosine metabolism/Phenylalanine metabolism
33	3-Indolepropionic acid	N/A	HMDB0002302	3744	830-96-6	Tryptophan metabolism
34	3-Methyl-2-oxovaleric acid	C03465	HMDB00491	6284	1460-34-0	Amino Acid
35	3-Methyladipic acid	N/A	HMDB0000555	6999745	3058-01-3	Phytanic acid degradation
36	3-Nitrotyrosine	C03225	HMDB01904	65124	3604-79-3	Oxidative Damage
37	3-Phenyllactic acid	C01479	HMDB0000779	3848	51-55-8	Tropane, piperidine and pyridine alkaloid biosynthesis
38	3-Phosphoglyceric acid	C00197	HMDB00807	724	820-11-1	Glycolosis
39	4-Aminobutyric acid	C00334	HMDB0000112	119	56-12-2	Alanine, aspartate and glutamate metabolism
40	4-Aminophenol	C02372	HMDB0001169	403	123-30-8	Aminobenzoate degradation
41	4-Hydroxy-3-methylbenzoic acid	N/A	HMDB0004815	68138	499-76-3	organic acid
42	4-Hydroxybenzaldehyde	C00633	HMDB0011718	126	123-08-0	Bisphenol degradation
43	4-Hydroxybenzoic acid (4HBA)	C00989	HMDB00710	10413	591-81-1	Lipids/phospholipids, ligand
44	4-Hydroxyphenylacetic acid	C00642	HMDB0000020	127	156-38-7	Tyrosine metabolism/Phenylalanine metabolism
45	4-Hydroxyphenylpyruvic acid	C01179	HMDB0000707	979	156-39-8	Phenylalanine, tyrosine and tryptophan biosynthesis
46	4-Imidazoleacetic acid	C02835	HMDB0002024	96215	645-65-8	Histamine metabolism
47	4-Methoxyphenylacetic acid	N/A	HMDB0002072	7690	104-01-8	4-O-Methylated catecholamine metabolite
48	4-Methyl-2-oxopentanoic acid	C00233	HMDB0000695	70	816-66-0	Valine, leucine and isoleucine degradation
49	4-Methylvaleric acid	N/A	HMDB0000689	12587	646-07-1	Cholesterol metabolism
50	4-Pyridoxic acid	C00847	HMDB00017	6723	82-82-6	Vitamins/B6
51	5-Aminolevulinic acid	C00430	HMDB0001149	137	106-60-5	Glycine, serine and threonine metabolism
52	5-Aminovalerate	C00431	HMDB03355	138	660-88-8	Amino Acid
53	5-Hydroxytryptophan	C01017	HMDB00472	144	4350-09-8	Tryptophan Cycle
54	6-Hydroxynicotinic acid	C01020	HMDB0002658	72924	5006-66-6	Nicotinate and nicotinamide metabolism
55	6-Phosphogluconic acid	C00345	HMDB0001316	91493	921-62-0	Pentose phosphate pathwa
56	8-Hydroxyguanosine	N/A	HMDB02044	65131	3868-31-3	Nucleotide/Purine metabolism
57	8-Oxo-2'-deoxyguanosine	N/A	HMDB03333	73318	88847-89-6	Nucleotide/Purine metabolism
58	Acetamide	C06244	HMDB0031645	178	60-35-5	ammonium acetate dehydrating
59	Acetoacetate	C00164	HMDB00060	96	541-50-4	Ketone
60	Acetohydroxamic acid	C06808	HMDB0014691	1990	546-88-3	synthetic drug
61	Acetylcarnitine	C02571	HMDB00201	5567	3040-38-8	Fatty acid Oxidation
62	Acetylcholine	C01996	HMDB00895	187	60-32-1	Lipids/phospholipids, ligand
63	Acetyl-CoA	C00024	HMDB0001206	444493	72-89-9	TCA Cycle / fatty acids / anmio acids metabolism
64	Acetylglucosamine	C00140	HMDB0000215	439174	7512-17-6	Amino sugar and nucleotide sugar metabolism
65	Acetylglycine	N/A	HMDB0000532	10972	543-24-8	degradation of N-acylated proteins
66	Acetylornithine	C00437	HMDB0003357	439232	6205-08-9	Arginine biosynthesis
67	Aconitic acid	C02341	HMDB00958	444212	4023-65-8	TCA Cycle
68	Adenine	C00147	HMDB00034	190	73-24-5	Nucleotide/Purine metabolism
69	Adenosine	C00212	HMDB00050	60961	58-61-7	Nucleotide/Purine metabolism
70	Adenosine 3 phosphate (ATP)	C00002	HMDB00538	5957	51963-61-2	Nucleotide
71	Adenosine diphosphate (ADP)	C00008	HMDB01341	6022	20398-34-9	Nucleotide/Purine metabolism
72	Adenosine monophosphate (AMP)	C00020	HMDB00045	15938965	149022-20-8	Nucleotide
73	Adenosyl-L-homocysteine	C00021	HMDB0000939	439155	979-92-0	Cysteine and methionine metabolism
74	Adenylosuccinate	C03794	HMDB00536	195	19046-78-7	Nucleotide/Purine metabolism
75	Adipic acid	C06104	HMDB00448	196	124-04-9	Caprolactam degradation
76	Agmatine	C00179	HMDB01432	199	2482-00-0	Amino Acid
77	Alanine	C00041	HMDB00161	5950	56-41-7	Amino Acid
78	Allantoin	C01551	HMDB00462	204	97-59-6	Nucleotide Degredation
79	Allopurinol	D00224	HMDB14581	2094	315-30-0	Nucleotide metabolism (Drug)
80	Alpha-Ketoglutaric Acid (alpha-KG)	C00026	HMDB00208	51	328-50-7	TCA Cycle
81	alpha-Ketoisovaleric acid	C00141	HMDB0000019	49	759-05-7	Valine, leucine and isoleucine metabolism
82	Amiloride	C06821	HMDB0014732	16231	2609-46-3	synthetic pyrazine derivative
83	Aminoisobutyrate	C03284	HMDB03911	64956	144-90-1	Amino acids metabolism/Val, Leu, iso-Leu
84	Aminolevulinate	C00430	HMDB01149	137	106-60-5	Amino acids metabolism/Gly, Thr,Ser
85	Anthranilate	C00108	HMDB01123	227	118-92-3	Amino Acid metabolism/Trp, Phe, Tyr
86	Anthranilic acid	C00108	HMDB0001123	227	118-92-3	Phenylalanine, tyrosine and tryptophan biosynthesis
87	Arachidonate	C00219	HMDB60102	444899	6610-25-9	Lipids/phospholipids, ligand
88	Arginine	C00062	HMDB00517	232	1119-34-2	Amino Acid
89	Ascorbate	C00072	HMDB00044	54670067	50-81-7	Vitamins
90	Ascorbic Acid (Vit. C)	C00072	HMDB00044	3372	50-81-7	Vitamin, Cofactor
91	Asparagine (Asp)	C00152	HMDB00168	6267	70-47-3	Amino Acid
92	Aspartate	C00049	HMDB00191	5960	56-84-8	Amino Acids
93	Azelaic acid	C08261	HMDB00784	10460	123-99-9	Fatty Acids and Conjugates
94	Benzoic acid	C00180	HMDB01870	3480	65-85-0	Amino Acid (Phenylalanine Metabolism, others)
95	Betaine	C00719	HMDB00043	247	107-43-7	Amino acids metabolism/Gly,Ser, Thr metabolism
96	Biotin	C00120	HMDB00030	171548	58-85-5	Vitamins
97	Cadaverine	C01672	HMDB02322	273	462-94-2	Amino Acid
98	Caffeine	C07481	HMDB0001847	2519	58-08-2	Caffeine metabolism
99	Capric acid	C01571	HMDB0000511	2969	334-48-5	Fatty acid biosynthesis
100	Caprylic acid	C06423	HMDB0000482	379	124-07-2	Fatty acid biosynthesis
101	Carnitine	C00487	HMDB00062	2724480	541-15-1	Amino acids metabolism/Lys
102	Carnosine	C00386	HMDB0000033	439224	305-84-0	Histidine metabolism
103	Chenodeoxycholate	C02528	HMDB00518	10133	474-25-9	Bile acid metabolism
104	Choline	C00114	HMDB00097	305	62-49-7	Vitamins
105	Citraconic acid	C02226	HMDB00634	643798	498-23-7	Amino Acid metabolism/Val, Leu, IL
106	Citrate	C00158	HMDB00094	311	77-92-9	TCA Cycle
107	Citrulline	C00327	HMDB00904	833	372-75-8	Urea Cycle
108	Creatine	C00300	HMDB00064	586	57-00-1	Amino acids metabolism/Arg, Gly
109	Creatinine	C00791	HMDB00562	588	60-27-5	Amino acids metabolism/Arg, Gly
110	Cystathionine	C00542	HMDB00099	439258	56-88-2	Amino acids metabolism/cys
111	Cysteine	C00097	HMDB00574	5862	52-90-4	Amino Acid
112	Cystine	C00491	HMDB00192	67678	56-89-3	Amino acids metabolism
113	Cytidine	C00475	HMDB00089	6175	65-46-3	Nucleotide/Pyrimidine metabolism
114	Cytidine 5 monophosphate (CMP)	C00055	HMDB00095	7058165	63-37-6	Nucleotide/Pyrimidine metabolism
115	Cytosine (Cyt)	C00380	HMDB00630	597	71-30-7	Nucleotide
116	Decanoylcarnitine	N/A	HMDB0000651	10245190	1492-27-9	fatty acid metabolism
117	Deoxycarnitine	C01181	HMDB01161	725	6249-56-5	Lipids/phospholipids, ligand
118	Deoxycytidylic acid (DCMP)	C00239	HMDB01202	13945	1032-65-1	Nucleotide/pyrimidine
119	Deoxyuridine 3 phosphate (DUTP)	C00460	HMDB01191	65070	1173-82-6	Nucleotide/pyrimidine
120	Deoxyuridylic acid (DUMP)	C00365	HMDB01409	65063	964-26-1	Nucleotide/pyrimidine
121	D-Glyceraldehyde 3-phosphate(GA3P)	C00661	HMDB0001112	729	142-10-9	Fructose and Mannose Degradation/Glycolysis
122	D-Glyceraldehyde-3-phosphate (D-GA3P)	C00661	HMDB01112	729	142-10-9	Glycolysis/Glycogenesis
123	Dihydrofolic acid	C00415	HMDB0001056	98792	4033-27-6	Folate biosynthesis
124	Dihydroxy acetone phosphate (DHAP)	C00111	HMDB01473	668	57-04-5	Glycolysis/phospholipid
125	Dimethylglycine	C01026	HMDB00092	673	1118-68-9	Vitamins
126	D-Leucic Acid	C03264	HMDB00624	439960	20312-37-2	Amino Acid metabolism/Leu
127	DOPA	C00355	HMDB0000609	836	59-92-7	Tyrosine metabolism
128	Dopamine	C03758	HMDB00073	681	62-31-7	Adrenaline Metabolism
129	D-Thymidine monophosphate (DTMP)	C00364	HMDB01227	3655	365-07-1	Nucleic Acid
130	Epinephrine	C00788	HMDB00068	5816	51-43-4	Amino Acid metabolism/Tyr,ligand
131	Erythrose	C01796	HMDB02649	439574	1758-51-6	Sugar
132	Ethylmalonic acid	N/A	HMDB0000622	11756	601-75-2	branched fatty acids
133	Ferulic acid	C01494	HMDB0000954	445858	537-98-4	Phenylpropanoid biosynthesis
134	Folic acid	C00504	HMDB00121	6037	59-30-3	One carbon pool by folate
135	Folinic acid	C03479	HMDB0001562	143	58-05-9	One carbon pool by folate
136	Fructose	C00095	HMDB00660	5984	57-48-7	Sugar
137	Fructose 1 phosphate (F1P)	C01094	HMDB01076	10400369	15978-08-2	Glycolosis
138	Fructose 1,6 bi-phosphate (F16BP)	C00354	HMDB01058	172313	488-69-7	Glycolysis
139	Fructose 2,6 bi-phosphate (F26BP)	C00665	HMDB01047	105021	79082-92-1	Glycolosis
140	Fructose 6 phosphate (F6P)	C00085	HMDB00124	69507	643-13-0	Glycolosis
141	Fumarate	C00122	HMDB00134	444972	100-17-8	TCA Cycle
142	Galactonic acid	C00880	HMDB0000565	128869	576-36-3	Galactose metabolism
143	Galactose	C00124	HMDB33704	12003287	15572-79-9	Sugars
144	gama-Aminobutyrate	C00334	HMDB00112	119	56-12-2	Amino Acid metabolism/Ala, Glu, Asp
145	Gentisic acid	C00628	HMDB0000152	3469	490-79-9	Tyrosine metabolism / Benzoate degradation
146	Geranyl Pyrophosphate	C00341	HMDB01285	445995	763-10-0	Ubiquinone and other terpenoid-quinone biosynthesis
147	Gibberellic acid	C01699	HMDB03559	9819600	77-06-5	Diterpenoid biosynthesis
148	Gluconic acid	C00191	HMDB00127	444791	6556-12-3	Amino sugar and nucleotide sugar metabolism
149	Glucosamine	C00329	HMDB06479	439213	3416-24-8	Amino sugar and nucleotide sugar metabolism
150	Glucosamine 6-phosphate	C00352	HMDB0001254	439217	3616-42-0	Amino sugar and nucleotide sugar metabolism
151	Glucose	C00031	HMDB00122	79025	50-99-7	Glycolysis/sugar
152	Glucose 1,6 biphosphate (G16BP)	C01231	HMDB03514	82400	10139-18-1	Glycolysis/Glycogenesis
153	Glucose 1-phosphate (G1P)	C00103	HMDB01586	439165	59-56-3	Glycolysis
154	Glucose 6-phosphate (G6P)	C00092	HMDB01401	5958	56-73-5	Glycolosis/PPP
155	Glucuronic acid	C00191	HMDB0000127	444791	6556-12-3	Pentose and glucuronate interconversions
156	Glutaconic acid	C02214	HMDB0000620	5280498	628-48-8	fatty acid lipid molecule
157	Glutamic acid (Glu A)	C00025	HMDB03339	611	56-86-0	Amino Acid
158	Glutamine	C00303	HMDB00641	5961	56-85-9	Amino Acid
159	Glutaric acid (Glu)	C00489	HMDB00661	743	110-94-1	Amino Acids/lys, trp, fatty acids
160	Glutathione oxidized	C00127	HMDB0003337	975	27025-41-8	Glutathione metabolism
161	Glutathione reduced	C00051	HMDB0000125	124886	70-18-8	Glutathione metabolism
162	Glyceraldehyde	C02426	HMDB01051	751	56-82-6	Sugar
163	Glycerate	C00258	HMDB00139	752	600-19-1	Amino Acid metabolism/Gly, Ser
164	Glyceric acid	C00258	HMDB0000139	439194	473-81-4	Glycine, serine and threonine metabolism
165	Glycerol-3-P	C00093	HMDB00126	754	29849-82-9	Lipids/Glycerollipid
166	Glycine (Gly)	C00037	HMDB00123	750	56-40-6	Amino Acid
167	Glycochenodeoxycholate	C05466	HMDB00637	22833540	640-79-9	Bile acid metabolism
168	Glycocholate	C01921	HMDB00138	23617285	475-31-0	Bile acid metabolism
169	Glycocyamine	C00581	HMDB0000128	763	352-97-6	Glycine, serine and threonine metabolism
170	Glycolic acid	C00160	HMDB0000115	757	79-14-1	Chlorocyclohexane and chlorobenzene degradation
171	Glycylproline	N/A	HMDB0000721	79101	118203-80-8	collagen metabolism
172	Glyoxylic acid	C00048	HMDB0000119	760	298-12-4	Purine metabolism
173	Guanidinoacetate	C00581	HMDB00128	763	352-97-6	Amino Acid metabolism/Gly, Ser,Thr
174	Guanine	C00242	HMDB0000132	764	73-40-5	Purine metabolism
175	Guanosine	C00387	HMDB00133	6802	118-00-3	Nucleotide/Purine metabolism
176	Guanosine 3,5 cyclic monophosphate (cGMP)	C00942	HMDB01314	24316	7665-99-8	Nucleotide/Purine metabolism
177	Guanosine 5 diphosphate (GDP)	C00035	HMDB01201	8977	43139-22-6	Nucleotide/Purine metabolism
178	Guanosine 5 triphosphate (GTP)	C00044	HMDB01273	6830	373-49-9	Nucleotide/Purine metabolism
179	Guanosine-5'-monophosphate (GMP)	C00144	HMDB01397	6804	85-32-5	Nucleotide/Purine metabolism
180	Heptadecanoic acid	N/A	HMDB0002259	10465	506-12-7	fatty acids
181	Hexanoic acid	C01585	HMDB0000535	8892	142-62-1	fatty acids
182	HIAA(5-Hydroxyindoleacetic acid)	C05635	HMDB0000763	1826	54-16-0	Tryptophan Metabolism
183	Hippuric acid	C01586	HMDB00714	464	495-69-2	Gut flora metabolism
184	Histamine	C00388	HMDB00870	774	51-45-6	Nucleotide
185	Histidine (His)	C00768	HMDB00177	6274	5934-29-2	Amino Acid
186	Homocysteine	C00155	HMDB00742	778	454-29-5	Amino acids metabolism/Cys, Met
187	Homogentisic acid	C00544	HMDB00130	780	451-13-8	Amino Acid metabolism/Tyr
188	Homoserine	C00263	HMDB00719	12647	672-15-1	Amino acids metabolism/Thr, Met, Asp
189	Homovanillic acid	C05582	HMDB00118	1738	306-08-1	Amino acids metabolism/Tyr,ligand
190	Hydroxybutyryl coenzyme A(3-Hydroxybutyryl-CoA)	C03561	HMDB0001166	440045	2871-66-1	Fatty acid Metabolism/Butyrate Metabolism
191	Hydroxyphenylpyruvate	C01179	HMDB00707	979	156-39-8	Amino acids metabolites/phe, tyr
192	Hydroxyproline	C01015	HMDB00725	5810	51-35-4	Amino acids metabolism/Pro
193	Hypoxanthine	C00262	HMDB00157	790	68-94-0	Nucleotide
194	Indole	C00463	HMDB0000738	798	120-72-9	Phenylalanine, tyrosine and tryptophan biosynthesis
195	Indole-3-acetic acid	C00954	HMDB0000197	802	87-51-4	Tryptophan metabolism
196	Indole-3-lactic acid	C02043	HMDB0000671	92904	1821-52-9	Tryptophan metabolism
197	Inosine	C00294	HMDB00195	6021	58-63-9	Nucleotide/Purine metabolism
198	Inosine monophosphate (IMP)	C00130	HMDB00175	8582	131-99-7	Nucleotide/Purine metabolism
199	Inositol	C00137	HMDB00211	892	87-89-8	Glucose/inositol metabolism
200	isoButyric Acid (2-methylpropanoic acid)	C02632	HMDB01873	5612	79-31-2	Fatty acid metabolism
201	Isobutyryl-CoA	C00630	HMDB0001243	3036931	15621-60-0	Valine, leucine and isoleucine degradation
202	IsoCitrate	C00311	HMDB0000193	1198	320-77-4	TCA cycle
203	Isoleucine (iso-Leu)	C00407	HMDB00172	791	73-32-5	Amino Acid
204	Isovaleric acid	C08262	HMDB00718	10461	503-74-2	Amino Acid
205	Isovalerylglycine	N/A	HMDB0000678	546304	16284-60-9	metabolites of fatty acids
206	Ketoisoleucine	C03465	HMDB0000491	47	1460-34-0	branched-chain amino acids metabolism
207	Ketoleucine	C00233	HMDB0000695	70	816-66-0	Valine, leucine and isoleucine degradation
208	Kynurenic acid	C01717	HMDB00715	3845	492-27-3	Amino Acid metabolism/Try
209	Kynurenine	C00328	HMDB0000684	161166	2922-83-0	Tryptophan metabolism
210	Lactate	C001861	HMDB00190	612	79-33-4	Glycolysis/TCA
211	Lactose	C00243	HMDB00186	84571	63-42-3	Sugar/Galactose
212	L-Alloisoleucine	N/A	HMDB0000557	99288	1509-34-8	branched chain amino acid
213	L-Ascorbic acid	C00072	HMDB0000044	54670067	50-81-7	Glutathione metabolism
214	Lauric acid	C02679	HMDB0000638	3893	143-07-7	Fatty acid biosynthesis
215	Leucic acid	C03264	HMDB0000624	439960	20312-37-2	Valine, leucine and isoleucine degradation
216	Leucine (Leu)	C00123	HMDB00687	6106	61-90-5	Amino Acid
217	Linoleic Acid	C01595	HMDB00673	5280450	60-33-3	Fatty acid metabolism
218	Linolenic Acid	C06427	HMDB01388	5280934	463-40-1	Fatty acid metabolism
219	L-Kynurenine	C00328	HMDB00684	161166	343-65-7	Tryptophan Cycle
220	Lysine (Lys)	C00047	HMDB00182	5962	56-87-1	Amino Acid
221	Malate	C00149	HMDB00156	525	6915-15-7	TCA Cycle
222	Maleic acid	C01384	HMDB00176	444266	110-16-7	TCA Cycle
223	Malonic acid	C00383	HMDB00691	867	141-82-2	TCA Cycle
224	Mandelic acid	C01984	HMDB0000703	439616	17199-29-0	Aminobenzoate degradation
225	Mannose	C00159	HMDB00169	3459	3458-28-4	Sugar/Galactose Metabolism
226	Margaric Acid	N/A	HMDB02259	10465	506-12-7	Fatty acid metabolism
227	m-Coumaric acid	C12621	HMDB0001713	637541	14755-02-3	Phenylalanine metabolism
228	Melatonin	C01598	HMDB01389	896	73-31-4	Neuroactive ligand
229	Metanephrine	C05588	HMDB0004063	21100	2282-54-4	Tyrosine metabolism
230	Methionine (Met)	N/A	HMDB0000696	6137	63-68-3	essential amino acids
231	Methylguanidine	C02294	HMDB0001522	10111	471-29-4	protein catabolism
232	Methylhistamine	C05127	HMDB0000898	3614	501-75-7	Histidine metabolism
233	Methylmalonic acid	C02170	HMDB00202	487	516-05-2	Vitamins
234	Methyl-OH-isobyturate	N/A	N/A	75024	2110-78-3	Fatty acid metabolism
235	MethylSuccinate	C08645	HMDB01844	10349	498-21-5	Amino Acid metabolism/Isoleu
236	Mevalonate	C00418	HMDB00227	449	150-97-0	Terpenoid backbone biosynthesis
237	Mucic acid	C00879	HMDB0000639	3037582	526-99-8	Ascorbate and aldarate metabolism
238	Muconic acid	N/A	HMDB0000393	5351896	4436-74-2	atty acid metabolism
239	Myoinositol	C00137	HMDB0000211	NA	87-89-8	Galactose metabolism
240	Myristic acid	C06424	HMDB00806	11005	544-63-8	Fatty acid metabolism
241	N2,N2-Dimethylguanosine	N/A	HMDB04824	92919	2140-67-2	Nucleotide/Purine metabolism
242	N-AcetylGlycine	N/A	HMDB00532	10972	543-24-8	Amino Acid metabolism
243	N-acetylneuraminate	C00270	HMDB00230	445063	131-48-6	Sugars
244	N-Acetylneuraminic acid	C19910	HMDB0000230	445063	489-46-3	cetyl derivative of the amino sugar
245	N-acetylputrescine	C02714	HMDB02064	122356	18233-70-0	Amino Acid
246	NAD	C00003	HMDB0000902	5893	53-84-9	Oxidative phosphorylation
247	N-Carbamoyl-B-Alanine	C02642	HMDB00026	111	462-88-4	Urea cycle
248	Neopterin	C05926	HMDB0000845	4455	2009-64-5	Folate biosynthesis
249	Niacinamide	C00153	HMDB01406	936	98-92-0	Vitamins
250	Nicotinamide	C00153	HMDB0001406	936	98-92-0	Nicotinate and nicotinamide metabolism
251	Nicotinic acid	C00253	HMDB0001488	938	59-67-6	Nicotinate and nicotinamide metabolism
252	Nicotinuric acid	C05380	HMDB0003269	68499	583-08-4	Nicotinate and nicotinamide metabolism
253	Nonadecanoic acid	C16535	HMDB0000772	12591	646-30-0	long chain fatty acid,
254	Norleucine	C01933	HMDB0001645	21236	327-57-1	unnatural amino acid
255	Normetanephrine	C05589	HMDB00819	1237	97-31-4	Amino Acid metabolism/Tyr,ligand
256	Nicotinate (Niacin)	C00253	HMDB01488	938	59-67-6	Nicotinate and nicotinamide metabolism
257	Norvaline	C01799	HMDB0013716	439575	2013-12-9	non-proteinogenic branched-chain amino acid.
258	OH-Phenylpyruvate (4-Hydroxyphenylpyruvate)	C01179	HMDB00707	4406	156-39-8	Amino Acid / Tyrosine metabolism
259	Ornithine	C01602	HMDB03374	6262	3184-13-2	Urea cycle
260	Orotate	C00295	HMDB00226	967	50887-69-9	Nucleotide/Pyrimidine metabolism
261	Orotidylic acid (OMP)	C01103	HMDB00218	160617	2149-82-8	Nucleotide/Pyrimidine metabolism
262	Oxalic Acid	C00209	HMDB02329	971	144-62-7	Glyoxylate and dicarboxylate metabolism
263	Oxaloacetic acid	C00036	HMDB00223	970	328-42-7	TCA Cycle
264	Oxidized glutathione	C00127	HMDB03337	975	27025-41-8	Oxidative Damage
265	Oxypurinol	C07599	HMDB00786	4644	2465-59-0	Nucleotide metabolism
266	Palmitic acid	C00249	HMDB0000220	985	57-10-3	Fatty acid metabolism
267	Pantothenic acid	C00864	HMDB00210	6613	137-08-6	Amino acids metabolism/alanine, CoA
268	p-Coumaric acid	C00811	HMDB0002035	637542	7400-08-0	Tyrosine metabolism
269	Pentadecanoic acid	C16537	HMDB0000826	13849	1002-84-2	exogenous fatty acid
270	PGE2	C00584	HMDB01220	5280360	363-24-6	Lipids/Arachidonic acid metabolism
271	Phenylacetic acid	C07086	HMDB0000209	999	103-82-2	Phenylalanine metabolism
272	Phenylalanine	C02057	HMDB00159	6140	63-91-2	Amino Acid
273	Phenylglyoxylic acid	C02137	HMDB0001587	11915	611-73-4	urinary metabolites of toluene
274	Phenylpyruvic acid (PPA)	C00166	HMDB00205	997	156-06-9	Amino acids metabolism/Phe
275	Phosphocreatine	C02305	HMDB0001511	587	67-07-2	Arginine and proline metabolism
276	Phosphoenolpyruvic Acid (PEP)	C00074	HMDB00263	1005	138-08-9	Glycolosis
277	Phosphoribosyl pyrophosphate (PRPP)	C00119	HMDB00280	7339	7540-64-9	Nucleotide/Purine metabolism
278	Phosphotyrosine	C06501	HMDB06049	30819	N/A	Amino acids metabolism
279	Phthalic acid	C01606	HMDB0002107	1017	88-99-3	Polycyclic aromatic hydrocarbon degradation
280	Picolinic acid	C10164	HMDB0002243	1018	98-98-6	Tryptophan metabolism
281	Pipecolate	C00408	HMDB00070	6931663	3105-95-1	Amino Acid
282	Pipecolinic acid	C00408	HMDB0000070	849	3105-95-1	Lysine degradation
283	pregnenolone sulfate	N/A	HMDB0000774	20845972	1247-64-9	metabolite of Pregnenolone
284	Proline (Pro)	C00148	HMDB00162	145742	147-85-3	Amino Acid
285	Propionate	C00163	HMDB00237	1032	79-09-4	Nicotinate and nicotinamide metabolism
286	Propranolol	C07407	HMDB0001849	4946	525-66-6	nonselective beta-adrenergic receptor blocker
287	Protocatechuic acid	C00230	HMDB0001856	72	99-50-3	Benzoate degradation
288	p-Tolylacetic acid	C01963	HMDB0032075	8797	140-39-6	flavouring ingredien
289	Putrescine	C00134	HMDB01414	1045	110-60-1	Amino Acid
290	Pyridoxal-5-P	C00018	HMDB01491	1051	54-47-7	Vitamins/B6
291	Pyridoxine	C00314	HMDB0000239	1054	65-23-6	Vitamin B6 metabolism
292	Pyroglutamic acid	C01879	HMDB00267	7405	98-79-3	Amino acids/Glu
293	Pyruvate	C00022	HMDB00243	1060	127-17-3	Glycolysis/amino acids metabolism
294	Quinolinic acid	C03722	HMDB00232	6487	89-00-9	Amino Acid/ Tryptophan, bela alanine metabolism
295	Raffinose	C00492	HMDB0003213	10542	512-69-6	Galactose metabolism
296	Reduced glutathione	C00051	HMDB00125	124886	70-18-8	Oxidative Damage
297	Ribose	C00121	HMDB0000283	5779	50-69-1	Pentose phosphate pathway
298	Ribose-5-P	C00117	HMDB01548	439167	3615-55-2	Pentose phosphate pathway
299	Salicylurate	C07588	HMDB00840	10253	487-54-7	Amino Acid metabolism/Gly
300	Sarcosine	C00213	HMDB00271	3513	107-97-1	Amino Acid
301	Sebacic acid	C08277	HMDB0000792	5192	111-20-6	Fatty Acids
302	Serine (Ser)	C00065	HMDB00187	5951	56-45-1	Amino Acid
303	Serotonin	C00780	HMDB0000259	5202	50-67-9	Tryptophan metabolism
304	Shikimic acid	C00493	HMDB03070	8742	138-59-0	Amino Acid metabolism/Phe, Tyr,Trp
305	Sorbitol	C00794	HMDB00247	107428	6706-59-8	Sugar
306	Spermidine	C00315	HMDB01257	1102	124-20-9	Amino Acid
307	Spermine	C00750	HMDB01256	1103	71-44-3	Amino Acid
308	Stearic acid	C01530	HMDB0000827	5281	57-11-4	Fatty acid biosynthesis
309	Suberic acid	C08278	HMDB0000893	10457	505-48-6	fatty acid metabolism
310	Succinate	C00042	HMDB00254	1110	110-15-6	TCA Cycle
311	Sucrose	C00089	HMDB00258	5988	57-50-1	Sugar
312	Taurine (Tau)	C00245	HMDB00251	1123	107-35-7	Amino acids metabolism/Sulfur metabolism
313	Taurocholate	C05122	HMDB00036	6675	81-24-3	Conjugated bile acid biosynthesis
314	Threonine (Thr)	C00188	HMDB00167	6288	72-19-5	Amino Acid
315	Thymidine 5 phosphate (DTMP)	C00364	HMDB01227	9700	365-07-1	Nucleotide/pyrimidine
316	Thymol	C09908	HMDB0001878	6989	89-83-8	phenol obtained from thyme oil
317	Trehalose	C01083	HMDB0000975	7427	99-20-7	Starch and sucrose metabolism
318	Trimethylamine (TMA)	C00565	HMDB00906	1146	75-50-3	Gut flora metabolism / Redox
319	Trimethylamine-N-oxide (TMAO)	C01104	HMDB00925	1145	1184-78-7	Gut flora metabolism / Redox
320	Tryptamine	C00398	HMDB00303	1150	61-54-1	Amino Acid
321	Tryptophan (Try)	C00078	HMDB00929	6305	73-22-3	Tryptophan Cycle
322	Tyramine	C00483	HMDB00306	5610	51-67-2	Amino Acid
323	Tyrosine (Tyr)	C00082	HMDB00158	6057	60-18-4	Amino Acid
324	Uracil	C00106	HMDB00300	1174	66-22-8	Nucleotide/Pyrimidine metabolism
325	Urate	C00366	HMDB00289	1175	69-93-2	Nucleotide/Purine metabolism
326	Uridine	C00299	HMDB00296	6029	58-96-8	Nucleotide/Pyrimidine metabolism
327	Uridine diphosphate (UDP)	C00015	HMDB00295	6031	21931-53-3	Nucleotide/Pyrimidine metabolism
328	Urocanic acid	C00785	HMDB0000301	736715	104-98-3	Histidine metabolism
329	Valine (Val)	C00183	HMDB00883	6287	72-18-4	Amino Acid
330	Vanillic acid	C06672	HMDB0000484	8468	121-34-6	Aminobenzoate degradation
331	Xanthine	C00385	HMDB00292	1188	69-89-6	Nucleotide
332	Xanthosine	C01762	HMDB00299	64959	146-80-5	Nucleotide/Purine metabolism
333	Xanthurenic acid	C02470	HMDB00881	5699	59-00-7	Amino acids metabolism
334	Xylose	C00181	HMDB0000098	135191	58-86-6	Amino sugar and nucleotide sugar metabolism
