# Supplementary material for: Exploratory Metabolomic and Lipidomic Profiling in a Manganese-Exposed Parkinsonism-Affected Population in Northern Italy
Source: Metabolites. 2025 Jul 20;15(7):487. doi: 10.3390/metabo15070487 (PMC12299838; doi:10.3390/metabo15070487)
Supplement: Supplementary file 1 [file metabolites-15-00487-s001.zip › Supplemental_Table_S8_ST8.csv]

Sample	Label	Exposure	Disease	COFFEE	Redwine	SMOKE	Comorbidities
Blood_1	PDExposed	1	1	1	0	1	0
Blood_10	PDExposed	1	1	1	0	1	1
Blood_11	PDExposed	1	1	1	1	1	0
Blood_12	PDExposed	1	1	1	1	0	1
Blood_13	PDExposed	1	1	0	1	1	1
Blood_14	PDExposed	1	1	1	1	0	1
Blood_15	PDExposed	1	1	1	1	1	1
Blood_16	PDExposed	1	1	1	1	1	1
Blood_17	PDExposed	1	1	1	0	0	1
Blood_18	PDExposed	1	1	1	1	0	1
Blood_19	PDExposed	1	1	0	0	0	1
Blood_2	PDExposed	1	1	1	1	0	0
Blood_20	PDExposed	1	1	1	0	1	1
Blood_21	PDExposed	1	1	1	0	0	1
Blood_22	PDExposed	1	1	1	1	0	1
Blood_23	PDExposed	1	1	1	0	1	1
Blood_24	PDNonExposed	0	1	1	1	1	0
Blood_25	PDNonExposed	0	1	0	1	1	1
Blood_26	PDNonExposed	0	1	1	0	1	1
Blood_27	PDNonExposed	0	1	1	0	1	1
Blood_28	PDNonExposed	0	1	1	1	1	1
Blood_29	PDNonExposed	0	1	1	0	1	1
Blood_3	PDExposed	1	1	1	1	0	1
Blood_30	PDNonExposed	0	1	1	1	0	0
Blood_31	PDNonExposed	0	1	1	1	1	0
Blood_32	PDNonExposed	0	1	1	1	0	1
Blood_33	PDNonExposed	0	1	1	1	1	1
Blood_34	PDNonExposed	0	1	1	1	1	1
Blood_35	PDNonExposed	0	1	1	1	0	1
Blood_36	PDNonExposed	0	1	1	0	1	1
Blood_37	PDNonExposed	0	1	1	0	1	0
Blood_38	PDNonExposed	0	1	1	1	1	1
Blood_39	PDNonExposed	0	1	1	0	0	0
Blood_4	PDExposed	1	1	1	1	0	1
Blood_40	PDNonExposed	0	1	1	1	1	0
Blood_41	PDNonExposed	0	1	1	1	0	1
Blood_42	PDNonExposed	0	1	1	1	1	1
Blood_43	PDNonExposed	0	1	1	1	0	0
Blood_44	PDNonExposed	0	1	1	1	0	1
Blood_45	PDNonExposed	0	1	1	1	0	0
Blood_46	PDNonExposed	0	1	1	1	1	1
Blood_47	PDNonExposed	0	1	1	0	1	1
Blood_48	PDNonExposed	0	1	1	1	1	1
Blood_49	PDNonExposed	0	1	1	1	1	1
Blood_5	PDExposed	1	1	1	0	0	0
Blood_50	ControlExposed	1	0	1	1	0	1
Blood_51	ControlExposed	1	0	1	0	0	1
Blood_52	ControlExposed	1	0	1	0	1	1
Blood_53	ControlExposed	1	0	1	0	1	1
Blood_54	ControlExposed	1	0	1	0	0	1
Blood_55	ControlExposed	1	0	1	0	0	1
Blood_56	ControlExposed	1	0	1	0	0	1
Blood_57	ControlExposed	1	0	1	0	0	0
Blood_58	ControlExposed	1	0	1	1	1	1
Blood_59	ControlExposed	1	0	1	1	1	1
Blood_6	PDExposed	1	1	1	1	0	1
Blood_60	ControlExposed	1	0	1	0	0	0
Blood_61	ControlExposed	1	0	1	1	0	1
Blood_62	ControlExposed	1	0	1	1	0	1
Blood_63	ControlExposed	1	0	1	0	0	1
Blood_64	ControlExposed	1	0	0	1	1	0
Blood_65	ControlExposed	1	0	1	1	1	1
Blood_66	ControlExposed	1	0	0	0	0	1
Blood_67	ControlExposed	1	0	1	1	1	0
Blood_68	ControlExposed	1	0	1	1	1	1
Blood_69	ControlExposed	1	0	1	1	1	1
Blood_7	PDExposed	1	1	1	1	1	0
Blood_70	ControlExposed	1	0	1	1	0	0
Blood_71	ControlExposed	1	0	1	1	1	0
Blood_72	ControlExposed	1	0	1	1	0	1
Blood_73	ControlExposed	1	0	1	0	0	1
Blood_74	ControlExposed	1	0	1	1	0	0
Blood_75	ControlNonExposed	0	0	1	0	0	1
Blood_76	ControlNonExposed	0	0	1	0	0	1
Blood_77	ControlNonExposed	0	0	1	0	1	1
Blood_78	ControlNonExposed	0	0	1	1	0	0
Blood_79	ControlNonExposed	0	0	1	1	1	1
Blood_8	PDExposed	1	1	1	1	1	1
Blood_80	ControlNonExposed	0	0	1	0	0	1
Blood_81	ControlNonExposed	0	0	1	0	0	1
Blood_82	ControlNonExposed	0	0	1	1	1	1
Blood_83	ControlNonExposed	0	0	1	1	1	1
Blood_84	ControlNonExposed	0	0	1	0	0	1
Blood_85	ControlNonExposed	0	0	1	0	1	1
Blood_86	ControlNonExposed	0	0	1	1	1	0
Blood_87	ControlNonExposed	0	0	1	1	1	1
Blood_88	ControlNonExposed	0	0	1	1	0	1
Blood_89	ControlNonExposed	0	0	1	0	1	1
Blood_9	PDExposed	1	1	1	0	0	1
Blood_90	ControlNonExposed	0	0	1	0	0	1
Blood_91	ControlNonExposed	0	0	1	1	0	0
Blood_92	ControlNonExposed	0	0	1	0	0	1
Blood_93	ControlNonExposed	0	0	1	1	0	1
Blood_95	ControlNonExposed	0	0	1	1	1	0
Blood_96	ControlNonExposed	0	0	1	1	0	1
Blood_97	ControlNonExposed	0	0	1	1	0	1
Blood_98	ControlNonExposed	0	0	1	1	0	1
